# Supplementary material for: Production of Fucoxanthin from Microalgae Isochrysis galbana of Djibouti: Optimization, Correlation with Antioxidant Potential, and Bioinformatics Approaches
Source: Mar Drugs. 2024 Aug 6;22(8):358. doi: 10.3390/md22080358 (PMC11355383; doi:10.3390/md22080358)
Supplement: Supplementary file 1 [file marinedrugs-22-00358-s001.zip]

Archive with 1 entries (1 files):
- marinedrugs-3122343-supplementary.pdf
